# Supplementary material for: Rabbit Litter-Derived Carbon Materials for Organophosphate Pesticide Mitigation: Adsorption Performance, Neurotoxicity Reduction, and Genotoxicity Assessment
Source: J Xenobiot. 2026 Apr 29;16(3):75. doi: 10.3390/jox16030075 (PMC13214656; doi:10.3390/jox16030075)
Supplement: Supplementary file 1 [file jox-16-00075-s001.zip]

Archive with 1 entries (1 files):
- jox-4274866-supplementary.pdf
